# Supplementary material for: Potential Therapeutic Effect of Traditional Chinese Medicine on Coronavirus Disease 2019: A Review
Source: Front Pharmacol. 2020 Nov 9;11:570893. doi: 10.3389/fphar.2020.570893 (PMC7741169; doi:10.3389/fphar.2020.570893)
Supplement: Supplementary file 1 [file Table1.xlsx]

## Sheet: Sheet1
	Plant common name	Plant full scientific name MANDATORY DATABASE Kew MPNS	Plant full scientific name Chinese Pharmacopoeia
1	Mahuang	Ephedra sinica Stapf	Ephedrae Herba
2	Gancao	Glycyrrhiza glabra L.	Glycyrrhizae Radix Et Rhizoma
3	Kuxingren	Prunus amygdalus Batsch	Armeniacae Semen Amarum
4	Guizhi	Cinnamomum cassia (L.) J.Presl	Cinnamomi Ramulus
5	Zexie	Alisma plantago-aquatica subsp. orientale (Sam.) Sam.	Alismatis Rhizoma
6	Zhuling	Polyporus umbellatus (Pers) Fr.	Polyporus
7	Baizhu	Atractylodes macrocephala Koidz.	Atractylodis Macrocephalae Rhizoma
8	Fuling	Thespesia populnea (L.) Sol. ex Corrêa	Poria
9	Chaihu	Bupleurum falcatum L.	Bupleuri Radix
10	Huangqin	Scutellaria baicalensis Georgi	Scutellariae Radix
11	Shengjiang	Zingiber officinale Roscoe	Zingiberis Rhizoma Recens
12	Ziwan	Aster tataricus L.f.	Asteris Radix Et Rhizoma
13	Kuandonghua	Tussilago farfara L.	Farfarae Flos
14	Shegan	Iris domestica (L.) Goldblatt & Mabb.	Belamcandae Rhizoma
15	Xixin	Asarum sieboldii Miq.	Asari Radix Et Rhizoma
16	Shanyao	Dioscorea alata L.	Dioscoreae Rhizoma
17	Zhishi	Citrus × aurantium L.	Aurantii Fructus Immaturus
18	Guanghuoxiang	Pogostemon cablin (Blanco) Benth.	Pogostemonis Herba
19	Banxia	Pinellia ternata (Thunb.) Makino	Pinelliae Rhizoma
20	Houpo	Magnolia officinalis Rehder & E.H.Wilson	Magnoliae Officinalis Cortex
21	Cangzhu	Atractylodes lancea (Thunb.) DC.	Atractylodis Rhizoma
22	Caoguo	Lanxangia tsao-ko (Crevost & Lemarié) M.F.Newman & Skornick.	Tsaoko Fructus
23	Huangqi	Astragalus mongholicus Bunge	Astragali Radix
24	Chishao	Paeonia lactiflora Pall.	Paeoniae Radix Rubra
25	Tinglizi	Descurainia sophia (L.) Webb ex Prantl	Descurainiae Semen Lepidii Semen
26	Dahuang	Rheum officinale Baill.	Rhei Radix Et Rhizoma
27	Zisuzi	Perilla frutescens (L.) Britton	Perillae Fructus
28	Binglang	Areca catechu L.	Arecae Semen
29	Baizhi	Angelica dahurica (Hoffm.) Benth. & Hook.f. ex Franch. & Sav.	Angelicae Dahuricae Radix
30	Jiegeng	Platycodon grandiflorus (Jacq.) A.DC.	Platycodonis Radix
31	Jinyinhua	Lonicera japonica Thunb.	Lonicerae Japonicae Flos
32	Huangqin	Scutellaria baicalensis Georgi	Scutellariae Radix
33	Lianqiao	Forsythia suspensa (Thunb.) Vahl	Forsythiae Fructus
34	Zhebeimu	Fritillaria thunbergii Miq.	Fritillariae Thunbergii Bulbus
35	Zhimu	Anemarrhena asphodeloides Bunge	Anemarrhenae Rhizoma
36	Niubangzi	Arctium lappa L.	Arctii Fructus
37	Qinghao	Artemisia annua L.	Artemisiae Annuae Herba
38	Bohe	Mentha × piperita L.	Menthae Haplocalycis Herba
39	Banlangen	Isatis tinctoria L.	Isatidis Radix
40	Yuxingcao	Houttuynia cordata Thunb.	Houttuyniae Herba
41	Yiyiren	Coix lacryma-jobi L.	Coicis Semen
42	Huzhang	Reynoutria japonica Houtt.	Polygoni Cuspidati Rhizoma Et Radix
43	Mabiancao	Verbena officinalis L.	Verbenae Herba
44	Lugen	Phragmites australis subsp. australis	Phragmitis Rhizoma
45	Huajuhong	Citrus maxima (Burm.) Merr.	Citri Grandis Exocarpium
46	Gancao	Glycyrrhiza uralensis Fisch. ex DC.	Glycyrrhizae Radix Et Rhizoma
47	Honghua	Carthamus tinctorius L.	Carthami Flos
48	Chuanxiong	Conioselinum anthriscoides 'Chuanxiong'	Chuanxiong Rhizoma
49	Danshen	Salvia miltiorrhiza Bunge	Salviae Miltiorrhizaeradix Et Rhizoma
50	Danggui	Angelica sinensis (Oliv.) Diels	Angelicae Sinensis Radix
51	Renshen	Panax ginseng C.A.Mey.	Ginseng Radix Et Rhizoma
52	Fuzi	Aconitum carmichaeli Debeaux	Aconm Lateralis Radix Praeparaia
